# Supplementary material for: Phylogenetic Position of Shiraia-Like Endophytes on Bamboos and the Diverse Biosynthesis of Hypocrellin and Hypocrellin Derivatives
Source: J Fungi (Basel). 2021 Jul 14;7(7):563. doi: 10.3390/jof7070563 (PMC8304798; doi:10.3390/jof7070563)
Supplement: Supplementary file 1 [file jof-07-00563-s001.zip]

Archive with 2 entries (2 files):
- supplementary material/Figure S1.tif
- supplementary material/Table S1.pdf
